# Supplementary material for: Visualization and identification of health space, based on personalized molecular phenotype and treatment response to relevant underlying biological processes
Source: BMC Med Genomics. 2012 Jan 6;5:1. doi: 10.1186/1755-8794-5-1 (PMC3271030; doi:10.1186/1755-8794-5-1)
Supplement: Additional file 1 — Parameters used to define the axes for inflammation, metabolism and oxidation (d = from diet). Per parameter p-values and platform type are indicated (derived from Bakker et al.). An empty cell means no data available, ns = not significant, M = metabolomics, P = proteomics, C = clinical data. [file 1755-8794-5-1-S1.XLS]

## Sheet: Sheet1
Oxidation	p-value t0	p-value multiple testing	platform	Inflammation	p-value t0	p-value multiple testing	platform	Metabolism	p-value t0	p-value multiple testing	platform
8-iso prostaglandin F2-alpha	0.0157		C	Adiponectin	ns	<0.0001	P	Triacylglycerides	0.0487		C
Indole-3-propionic acid	0.001	<.0001	M	Arachidonic acid	0.0172	<.0001	M	Cholesterol (total)	0.0141		C
Uric acid	0.0003	<.0001	M	Inosine	ns	<.0001	M	LDL-cholesterol	0.0003		C
Ferritin	ns	<0.0001	P	Uric acid	0.0003	<.0001	M	HDL-cholesterol	0.0049		C
Myeloperoxidase	0.040	ns	P	Adiponectin	0.0283		C	Adiponectin	0.0283		C
Vitamine E (d)	<.0001	<.0001	M	Beta-2 Microglobulin	ns	<0.0001	P	ALP	0.0001		C
2,3,4-Trihydroxybutanate (d)	0.0125	<.0001	M	Factor VII	ns	<0.0001	P	Creatinine	0.0077		C
				ICAM-1	ns	0.0003	P	C48_1_TG	0.0005		M
				IL-18	0.012	<0.0001	P	C50_0_TG	0.011		M
				M-CSF	0.046	ns	P	C50_1_TG	<.0001		M
				MDC	ns	<0.0001	P	C50_2_TG	<.0001		M
				Myeloperoxidase	0.040	ns	P	C50_3_TG	<.0001		M
				Prolactin	0.038	ns	P	C52_1_TG	0.0021		M
				TNF RII	ns	<0.0001	P	C52_2_TG	<.0001		M
				VCAM-1	ns	<0.0001	P	C52_3_TG	<.0001		M
				Vitamine E (d)	<.0001	<.0001	M	C52_4_TG	0.0004		M
				EPA (d)	<.0001		M	C54_1_TG	0.0307		M
				C20:4_FFA / C20:5_FFA (d)	<.0001		M	C54_2_TG	0.0003		M
				C20:5_FFA / C20:3_FFA (d)	<.0001		M	C54_3_TG	<.0001		M
								C54_4_TG	<.0001		M
								C56_2_TG	0.0182		M
								C56_3_TG	<.0001		M
								C56_4_TG	<.0001		M
								C40_1_TG	0.0193		M
								C50_5_TG	0.0419		M
								C50_6_TG	<.0001		M
								C52_6_TG	<.0001		M
								C52_7_TG	<.0001		M
								C54_6_TG	<.0001		M
								C54_7_TG	<.0001		M
								C56_6_TG	<.0001		M
								C56_7_TG	<.0001		M
								C56_8_TG	<.0001		M
								C56_9_TG	<.0001		M
								C56_10_TG	<.0001		M
								C58_6_TG	<.0001		M
								C58_7_TG	<.0001		M
								C58_8_TG	<.0001		M
								C58_9_TG	<.0001		M
								C58_10_TG	<.0001		M
								C58_11_TG	<.0001		M
								C58_12_TG	<.0001		M
								C16_0_ChE	<.0001		M
								C18_4_ChE	0.004		M
								C20_5_ChE	<.0001		M
								C22_6_ChE	<.0001		M
								C16_1_ChE	0.0009		M
								C18_3_ChE	<.0001		M
								C20_3_ChE	<.0001		M
								LCB 16:1-16:0 SM-degr.	ns	<.0001	M
								LCB 16:1-18:0 SM-degr.	0.001	<.0001	M
								LCB 16:1-20:0 SM-degr.	0.0016	<.0001	M
								LCB 16:1-24:1 SM-degr.	0.0003	<.0001	M
								LCB 17:1-16:0 SM-degr.	0.0072	<.0001	M
								LCB 17:1-18:0 SM-degr.	0.0267	<.0001	M
								LCB 18:2-16:0 SM-degr.	0.0145	<.0001	M
								LCB 18:2-18:0 SM-degr.	0.0014	<.0001	M
								LCB 18:2-20:0 SM-degr.	0.005	<.0001	M
								LCB 18:2-24:0+LCB 18:2-24:1SM	<.0001	<.0001	M
								LCB 18:1-16:0 SM-degr.	<.0001	<.0001	M
								LCB 18:1-17:0 SM-degr.	<.0001	<.0001	M
								LCB 18:1-18:0 SM-degr.	<.0001	<.0001	M
								LCB 18:1-22:0 SM-degr.	ns	0.0003	M
								LCB 18:1-23:0 SM-degr.	0.0495	<.0001	M
								LCB 18:1-24:0+LCB 18:1-24:1SM	<.0001	<.0001	M
								C14_0_SPM	0.0275		M
								C16_1_SPM	0.0142		M
								C18_0_SPM	<.0001		M
								C22_0_SPM	0.0003		M
								C22_1_SPM	0.0001		M
								C24_1_SPM	<.0001		M
								C24_2_SPM	0.0134		M
								C24_0_SPM	<.0001		M
								C36_1_DG	0.034		M
								C36_2_DG	0.0003		M
								C36_3_DG	0.0004		M
								C36_4_DG	0.0013		M
								Sum total TG	0.0006		M
								Sum total ChE	<.0001		M
								Sum total SPM	<.0001		M
								sum total DG	0.0002		M
								C16:1_LPC / C16:0_LPC	<.0001		M
								C18:1_LPC / C18:0_LPC	0.0001		M
								total amino acids	0.0185		M
								total organic acids	0.0279		M
								d6 desaturase activity	0.0017		M
								elongase activity	<.0001		M
								Alanine	ns	0.0001	M
								Sarcosine	0.0003	<.0001	M
								L-Proline	0.0022	<.0001	M
								L-Valine	0.0003	<.0001	M
								L-Leucine	0.0004	ns	M
								L-Isoleucine	<.0001	0.0003	M
								Beta-Alanine	0.0004	<.0001	M
								L-Phenylalanine	0.0149	<.0001	M
								3-Methyl-2-oxo-valeric acid	0.002	<.0001	M
								4-Methyl-2-oxovaleric acid	0.0061	<.0001	M
								1,5-Anhydro-D-Glucitol	0.0056	ns	M
								L-Threonine	0.0242	<.0001	M
								Citric acid	0.0111	<.0001	M
								Alpha-Ketoglutaric acid	ns	<.0001	M
								1-Monooleoylglycerol	0.0426	0.0003	M
								Cholesterol	0.0035	<.0001	M
								Adiponectin	ns	<0.0001	P
								Alpha-Fetoprotein	0.030	<0.0001	P
								ApoA1	0.002	<0.0001	P
								APOC3	ns	<0.0001	P
								Beta-2 Microglobulin	ns	<0.0001	P
								GLP-1 Total	0.032	ns	P
								Prolactin	0.038	ns	P
								SHBG	0.002	<0.0001	P
								Thyroxine Binding Globulin	0.035	ns	P
								Omega-3-omega-6 eicosanoid precursor ratio (d)	<.0001		M
								Balance omega-3/omega-6 PUFAs (d)	<.0001		M
								Eicosapentaenoic acid (d)	<.0001		M
								DHA (d)	<.0001		M
